# Supplementary material for: SLC25A28 Ameliorates Hyperoxic Lung Injury by Improving Mitochondrial Oxidative Phosphorylation in Alveolar Epithelial Cells
Source: Int J Mol Sci. 2026 Apr 8;27(8):3357. doi: 10.3390/ijms27083357 (PMC13116717; doi:10.3390/ijms27083357)
Supplement: Supplementary file 1 [file ijms-27-03357-s001.zip]

Archive with 1 entries (1 files):
- ijms-4219083-supplementary.pdf
